# Supplementary material for: 3D Chromatin Architecture Re-Wiring at the CDH3/CDH1 Loci Contributes to E-Cadherin to P-Cadherin Expression Switch in Gastric Cancer
Source: Biology (Basel). 2023 May 31;12(6):803. doi: 10.3390/biology12060803 (PMC10295718; doi:10.3390/biology12060803)
Supplement: Supplementary file 1 [file biology-12-00803-s001.zip]

Archive with 1 entries (1 files):
- biology-2380641-supplementary.xlsx
