# Supplementary material for: 3D Chromatin Architecture Re-Wiring at the CDH3/CDH1 Loci Contributes to E-Cadherin to P-Cadherin Expression Switch in Gastric Cancer
Source: Biology (Basel). 2023 May 31;12(6):803. doi: 10.3390/biology12060803 (PMC10295718; doi:10.3390/biology12060803)
Supplement: Supplementary file 1 [file biology-12-00803-s001.zip › biology-2380641-supplementary.xlsx]

## Sheet: Supplementary table S1
Primer	Sequence	Orientation	Used for
5' sgRNA CDH1 exon2 del	TGCCAAGAAAGGTCGTAAAT	-	sgRNA
3' sgRNA CDH1 exon 2 del	AGAGTGACGTCCACTTGCTC	-	sgRNA
5' sgRNA CDH3 eQTL	tgagaagcaaattctagtgg	-	sgRNA
3' sgRNA CDH3 eQTL	aatgacgtgaacctagaagg	-	sgRNA
Cas9	GGGCCTATTTCCCATGATTCCTT	Forward	Colony PCR
Cas9	GACTCGGTGCCACTTTTTCAA	Reverse	Colony PCR
5' CDH1 exon 2 del	ACCGCTTCCCTTCTTCCAAG	Forward	Genotyping
3' CDH1 exon 2 del	TGACTCCCAGGCCCCATTAAG	Reverse	Genotyping
5' CDH3 eQTL	AGTGGCAGGAGGAATAGCAG	Forward	Genotyping
3' CDH3 eQTL	ACCGGGAATGTGTAGACCCCCA	Reverse	Genotyping

## Sheet: Supplementary table S2
Primer	Sequence
4C_prom_P5_N502	AATGATACGGCGACCACCGAGATCTACACCTCTCTATTCGTCGGCAGCGTCAGATGTGTATAAGAGACAGGTGAACCCTCAGCCAATCAG
4C_prom_P5_N504	AATGATACGGCGACCACCGAGATCTACACAGAGTAGATCGTCGGCAGCGTCAGATGTGTATAAGAGACAGGTGAACCCTCAGCCAATCAG
4C_prom_P5_N503	AATGATACGGCGACCACCGAGATCTACACTATCCTCTTCGTCGGCAGCGTCAGATGTGTATAAGAGACAGGTGAACCCTCAGCCAATCAG
4C_prom_P5_N501	AATGATACGGCGACCACCGAGATCTACACTAGATCGCTCGTCGGCAGCGTCAGATGTGTATAAGAGACAGGTGAACCCTCAGCCAATCAG
4C_prom_P7_N705	CAAGCAGAAGACGGCATACGAGATAGGAGTCCGTCTCGTGGGCTCGGAGATGTGTATAAGAGACAGGATCCCAGGTCTTAGTGAGCCA
4C_prom_P7_N707	CAAGCAGAAGACGGCATACGAGATGTAGAGAGGTCTCGTGGGCTCGGAGATGTGTATAAGAGACAGGATCCCAGGTCTTAGTGAGCCA
4C_prom_P7_N706	CAAGCAGAAGACGGCATACGAGATCATGCCTAGTCTCGTGGGCTCGGAGATGTGTATAAGAGACAGGATCCCAGGTCTTAGTGAGCCA
4C_prom_P7_N708	CAAGCAGAAGACGGCATACGAGATCCTCTCTGGTCTCGTGGGCTCGGAGATGTGTATAAGAGACAGGATCCCAGGTCTTAGTGAGCCA

## Sheet: Supplementary table S3
Accession	Gene Symbol	Abundance Ratio	Adj. P-Value
Q8IUC4	RHPN2	0.531	0.0390645
P49748	ACADVL	0.526	0.0488344
P68036	UBE2L3	0.526	0.0488944
Q14139	UBE4A	0.523	0.0497825
P04183	TK1	0.522	0.049954
Q9Y570	PPME1	0.501	0.0264048
P53007	SLC25A1	0.5	0.0316869
O95372	LYPLA2	0.499	0.0324904
P24468	NR2F2	0.486	0.0124851
P49593	PPM1F	0.467	0.031011
P48735	IDH2	0.466	0.0106736
Q9BXK5	BCL2L13	0.461	0.0196488
P17931	LGALS3	0.457	0.00754764
Q52LW3	ARHGAP29	0.444	0.00263191
O94905	ERLIN2	0.444	0.0229503
O75874	IDH1	0.438	0.00395093
P49407	ARRB1	0.438	0.0234155
P38571	LIPA	0.434	0.0187077
P30046	DDT	0.429	0.0094795
Q96IF1	AJUBA	0.427	0.0166181
P06396	GSN	0.422	0.0018619
Q8IWE2	FAM114A1	0.422	0.0175548
P35221	CTNNA1	0.421	0.00210946
Q99856	ARID3A	0.418	0.0124851
O75843	AP1G2	0.412	0.0104148
P14174	MIF	0.402	0.000850108
P39060	COL18A1	0.395	0.00341719
P35222	CTNNB1	0.393	0.000596925
P12830	CDH1	0.373	0.000262431
Q9BPW8	NIPSNAP1	0.362	0.00158168
P47895	ALDH1A3	0.359	0.00122074
P17900	GM2A	0.355	0.0347448
O76027	ANXA9	0.336	0.0299825
Q13153	PAK1	0.326	0.0022119
O00541	PES1	0.298	1.79074e-05
P17050	NAGA	0.295	0.0185133
Q14534	SQLE	0.288	1.06179e-05
Q01581	HMGCS1	0.285	3.18224e-07
O95833	CLIC3	0.279	2.34916e-07
P10909	CLU	0.279	1.63844e-06
Q15392	DHCR24	0.267	2.01323e-06
Q92995	USP13	100	1.10396e-15
O75157	TSC22D2	100	1.10396e-15
O15075	DCLK1	100	1.10396e-15
P15153	RAC2	4.919	1.72352e-11
Q8IZW8	TNS4	4.593	4.61417e-14
Q13308	PTK7	4.586	4.61417e-14
Q9H6R4	NOL6	3.741	0.00194346
Q562E7	WDR81	3.407	0.00245541
P32322	PYCR1	3.112	4.09762e-05
Q8NFJ5	GPRC5A	2.964	2.60932e-07
P25815	S100P	2.956	9.63244e-05
Q9Y617	PSAT1	2.921	0.000138959
Q13501	SQSTM1	2.874	0.000245044
Q9P2W9	STX18	2.781	0.0135521
Q9C004	SPRY4	2.705	0.0203792
Q03518	TAP1	2.52	0.000826436
O14896	IRF6	2.483	0.0497825
P63000	RAC1	2.456	0.00207267
P47914	RPL29	2.279	0.00339683
P16401	HIST1H1B	2.248	0.0102375
O95684	FGFR1OP	2.21	0.0497825
Q9NR77	PXMP2	2.171	0.018254
Q96BW5	PTER	2.144	0.0201477
O00622	CYR61	2.137	0.0055925
P20337	RAB3B	2.119	0.00289891
P35080	PFN2	2.102	0.00795843
P22223	CDH3	1.991	0.0183966
O15427	SLC16A3	1.979	0.0320666
P13726	F3	1.947	0.0185133
Q969Q0	RPL36AL	1.918	0.0488344
Q8IYB8	SUPV3L1	1.903	0.0224969
P30825	SLC7A1	1.866	0.0118036
O15479	MAGEB2	1.859	0.0126348
P16402	HIST1H1D	1.795	0.0203792
Q96FQ6	S100A16	1.793	0.0406707
Q9UN86	G3BP2	1.766	0.0326867
P21291	CSRP1	1.754	0.0262585
O15160	POLR1C	1.74	0.0497825
Q9BRJ6	C7orf50	1.694	0.0415846

## Sheet: Supplementary table S4
ID	Description	GeneRatio	BgRatio	qvalue	geneID	Count	Go	zscore
GO:0016342	catenin complex	4/72	31/19594	0.000163732137591597	CDH1/CTNNB1/CTNNA1/CDH3	4	CC	-1		Highlighted yellow represent selected pathways
GO:0015629	actin cytoskeleton	10/72	499/19594	0.000381094013844302	MACF1/PAK1/CDH1/IQGAP2/GSN/CTNNA1/TPM1/TPM4/RAC1/RAC2	10	CC	-0.632456
GO:0032587	ruffle membrane	5/72	97/19594	0.000689584269638034	MACF1/PAK1/TPM1/RAC1/SPRY4	5	CC	0.447214
GO:0005884	actin filament	5/72	113/19594	0.00125575235079115	PAK1/TPM1/TPM4/RAC1/RAC2	5	CC	1.34164
GO:0030017	sarcomere	6/72	209/19594	0.00221687569903059	PAK1/CTNNB1/CSRP1/TPM1/TPM4/SQSTM1	6	CC	0.816497
GO:0051015	actin filament binding	7/73	214/18410	0.00253656395281239	MACF1/IQGAP2/GSN/CTNNA1/AJUBA/TPM1/TPM4	7	MF	-1.13389
GO:0019898	extrinsic component of membrane	7/72	314/19594	0.00256629957236019	CDH1/CTNNB1/CTNNA1/ACADVL/CDH3/RAC1/WDR81	7	CC	-0.377964
GO:1902652	secondary alcohol metabolic process	7/72	149/18800	0.00256767293537811	DHCR24/HMGCS1/SQLE/IDH1/ERLIN2/IDH2/ACADVL	7	BP	-2.64575
GO:0030016	myofibril	6/72	228/19594	0.00291207464648418	PAK1/CTNNB1/CSRP1/TPM1/TPM4/SQSTM1	6	CC	0.816497
GO:0031253	cell projection membrane	7/72	339/19594	0.00315438223137882	MACF1/PAK1/CTNNB1/TPM1/RAC1/SPRY4/S100P	7	CC	0.377964
GO:0043292	contractile fiber	6/72	238/19594	0.00315438223137882	PAK1/CTNNB1/CSRP1/TPM1/TPM4/SQSTM1	6	CC	0.816497
GO:0001726	ruffle	5/72	177/19594	0.00453458233097001	MACF1/PAK1/TPM1/RAC1/SPRY4	5	CC	0.447214
GO:0005911	cell-cell junction	8/72	497/19594	0.00453458233097001	PAK1/CDH1/CTNNB1/CTNNA1/AJUBA/CADM1/CDH3/PTK7	8	CC	-1.41421
GO:0005912	adherens junction	5/72	172/19594	0.00453458233097001	CDH1/CTNNB1/CTNNA1/AJUBA/CDH3	5	CC	-1.34164
GO:0019897	extrinsic component of plasma membrane	5/72	170/19594	0.00453458233097001	CDH1/CTNNB1/CTNNA1/CDH3/RAC1	5	CC	-0.447214
GO:0031256	leading edge membrane	5/72	175/19594	0.00453458233097001	MACF1/PAK1/TPM1/RAC1/SPRY4	5	CC	0.447214
GO:0101002	ficolin-1-rich granule	5/72	185/19594	0.00525153732866034	MIF/GSN/IDH1/LGALS3/RAC1	5	CC	-1.34164
GO:0007015	actin filament organization	10/72	450/18800	0.00625142925036466	PAK1/IQGAP2/GSN/CTNNA1/ARRB1/PPM1F/TPM1/TPM4/RAC1/RAC2	10	BP	-0.632456
GO:0014704	intercalated disc	3/72	49/19594	0.00649735576925979	PAK1/CTNNB1/CTNNA1	3	CC	-1.73205
GO:0005938	cell cortex	6/72	310/19594	0.00774802539121673	CDH1/CTNNB1/GSN/TPM4/RAC1/RAC2	6	CC	0
GO:0031983	vesicle lumen	6/72	327/19594	0.00891702444297734	CLU/GM2A/MIF/GSN/IDH1/S100P	6	CC	-1.63299
GO:0034774	secretory granule lumen	6/72	322/19594	0.00891702444297734	CLU/GM2A/MIF/GSN/IDH1/S100P	6	CC	-1.63299
GO:0060205	cytoplasmic vesicle lumen	6/72	325/19594	0.00891702444297734	CLU/GM2A/MIF/GSN/IDH1/S100P	6	CC	-1.63299
GO:0007265	Ras protein signal transduction	8/72	347/18800	0.00910490927132416	DHCR24/ARRB1/ARHGAP29/G3BP2/RAC1/SPRY4/SQSTM1/RAC2	8	BP	0.707107
GO:0016125	sterol metabolic process	6/72	154/18800	0.00910490927132416	DHCR24/HMGCS1/SQLE/LIPA/ERLIN2/ACADVL	6	BP	-2.44949
GO:0030038	contractile actin filament bundle assembly	5/72	107/18800	0.00910490927132416	PAK1/ARRB1/PPM1F/TPM1/RAC1	5	BP	-0.447214
GO:0043149	stress fiber assembly	5/72	107/18800	0.00910490927132416	PAK1/ARRB1/PPM1F/TPM1/RAC1	5	BP	-0.447214
GO:0044089	positive regulation of cellular component biogenesis	10/72	494/18800	0.00910490927132416	CLU/PAK1/AJUBA/LGALS3/PPM1F/G3BP2/TPM1/RAC1/STX18/RAC2	10	BP	0
GO:0051496	positive regulation of stress fiber assembly	4/72	51/18800	0.00910490927132416	PAK1/PPM1F/TPM1/RAC1	4	BP	0
GO:1901617	organic hydroxy compound biosynthetic process	7/72	243/18800	0.00910490927132416	DHCR24/HMGCS1/SQLE/DDT/ERLIN2/CDH3/PSAT1	7	BP	-1.13389
GO:1902905	positive regulation of supramolecular fiber organization	6/72	176/18800	0.00910490927132416	CLU/PAK1/GSN/PPM1F/TPM1/RAC1	6	BP	-0.816497
GO:0006066	alcohol metabolic process	8/72	361/18800	0.0100332086563809	DHCR24/HMGCS1/SQLE/ALDH1A3/IDH1/ERLIN2/IDH2/ACADVL	8	BP	-2.82843
GO:0016328	lateral plasma membrane	3/72	64/19594	0.0113005707699859	CDH1/CTNNB1/SLC16A3	3	CC	-0.57735
GO:0032233	positive regulation of actin filament bundle assembly	4/72	61/18800	0.0114669694055991	PAK1/PPM1F/TPM1/RAC1	4	BP	0
GO:0016126	sterol biosynthetic process	4/72	65/18800	0.0128101675439256	DHCR24/HMGCS1/SQLE/ERLIN2	4	BP	-2
GO:0031032	actomyosin structure organization	6/72	199/18800	0.0128101675439256	PAK1/ARRB1/PPM1F/CSRP1/TPM1/RAC1	6	BP	0
GO:0044291	cell-cell contact zone	3/72	71/19594	0.0146349584342364	PAK1/CTNNB1/CTNNA1	3	CC	-1.73205
GO:0005865	striated muscle thin filament	2/72	21/19594	0.0165677702678023	TPM1/TPM4	2	CC	1.41421
GO:0008203	cholesterol metabolic process	5/72	139/18800	0.0202621510551018	DHCR24/HMGCS1/SQLE/ERLIN2/ACADVL	5	BP	-2.23607
GO:0005901	caveola	3/72	82/19594	0.020458995195658	CDH1/CTNNB1/CTNNA1	3	CC	-1.73205
GO:0042060	wound healing	8/72	429/18800	0.0212661347932837	MACF1/PAK1/AJUBA/CSRP1/TPM1/F3/CDH3/PTK7	8	BP	0.707107
GO:0050920	regulation of chemotaxis	6/72	225/18800	0.0212661347932837	MIF/DDT/PPM1F/F3/RAC1/RAC2	6	BP	0
GO:0036379	myofilament	2/72	25/19594	0.0218278677386855	TPM1/TPM4	2	CC	1.41421
GO:0031528	microvillus membrane	2/72	26/19594	0.0228045091576235	CTNNB1/S100P	2	CC	0
GO:0032103	positive regulation of response to external stimulus	8/72	442/18800	0.023935303033353	PAK1/MIF/DDT/PPM1F/CADM1/F3/RAC1/RAC2	8	BP	-0.707107
GO:0048041	focal adhesion assembly	4/72	83/18800	0.023935303033353	MACF1/AJUBA/PPM1F/RAC1	4	BP	-1
GO:0005902	microvillus	3/72	90/19594	0.0240062637688643	CTNNB1/IQGAP2/S100P	3	CC	-0.57735
GO:0003779	actin binding	8/73	439/18410	0.0259920928749832	MACF1/IQGAP2/GSN/CTNNA1/AJUBA/TPM1/TPM4/TNS4	8	MF	-0.707107
GO:0002102	podosome	2/72	29/19594	0.0265184430999404	GSN/TPM4	2	CC	0
GO:0007044	cell-substrate junction assembly	4/72	92/18800	0.026952211666972	MACF1/AJUBA/PPM1F/RAC1	4	BP	-1
GO:0032956	regulation of actin cytoskeleton organization	7/72	352/18800	0.026952211666972	PAK1/IQGAP2/GSN/PPM1F/TPM1/RAC1/RAC2	7	BP	-0.377964
GO:0048246	macrophage chemotaxis	3/72	38/18800	0.026952211666972	MIF/DDT/LGALS3	3	BP	-1.73205
GO:0051017	actin filament bundle assembly	5/72	158/18800	0.026952211666972	PAK1/ARRB1/PPM1F/TPM1/RAC1	5	BP	-0.447214
GO:0051492	regulation of stress fiber assembly	4/72	92/18800	0.026952211666972	PAK1/PPM1F/TPM1/RAC1	4	BP	0
GO:0061572	actin filament bundle organization	5/72	162/18800	0.026952211666972	PAK1/ARRB1/PPM1F/TPM1/RAC1	5	BP	-0.447214
GO:0010638	positive regulation of organelle organization	8/72	487/18800	0.0276189106713179	PAK1/CTNNB1/GSN/PPM1F/G3BP2/TPM1/RAC1/STX18	8	BP	0
GO:0031589	cell-substrate adhesion	7/72	364/18800	0.0276189106713179	MACF1/CTNNB1/AJUBA/PPM1F/RAC1/SPRY4/RAC2	7	BP	-0.377964
GO:0051271	negative regulation of cellular component movement	7/72	369/18800	0.0276189106713179	CDH1/MIF/CTNNA1/DDT/NR2F2/TPM1/RAC1	7	BP	-1.13389
GO:0150115	cell-substrate junction organization	4/72	98/18800	0.0276189106713179	MACF1/AJUBA/PPM1F/RAC1	4	BP	-1
GO:1903321	negative regulation of protein modification by small protein conjugation or removal	4/72	96/18800	0.0276189106713179	CTNNB1/ARRB1/RPS15/SQSTM1	4	BP	0
GO:2000146	negative regulation of cell motility	7/72	361/18800	0.0276189106713179	CDH1/MIF/CTNNA1/DDT/NR2F2/TPM1/RAC1	7	BP	-1.13389
GO:0051348	negative regulation of transferase activity	6/72	270/18800	0.0288308434511167	AJUBA/PPM1F/NR2F2/RPS15/SPRY4/GPRC5A	6	BP	0
GO:0110020	regulation of actomyosin structure organization	4/72	101/18800	0.029073493023062	PAK1/PPM1F/TPM1/RAC1	4	BP	0
GO:0008307	structural constituent of muscle	3/73	42/18410	0.0313769216031995	CSRP1/TPM1/TPM4	3	MF	1.73205
GO:0045294	alpha-catenin binding	2/73	10/18410	0.0313769216031995	CTNNB1/AJUBA	2	MF	-1.41421
GO:0022626	cytosolic ribosome	3/72	102/19594	0.0319429851050604	RPL36A/RPS15/RPL29	3	CC	1.73205
GO:0030863	cortical cytoskeleton	3/72	107/19594	0.0334105499538387	CDH1/GSN/TPM4	3	CC	-0.57735
GO:0045121	membrane raft	5/72	326/19594	0.0334105499538387	CDH1/CTNNB1/ARID3A/CTNNA1/ERLIN2	5	CC	-2.23607
GO:0098857	membrane microdomain	5/72	327/19594	0.0334105499538387	CDH1/CTNNB1/ARID3A/CTNNA1/ERLIN2	5	CC	-2.23607
GO:0004857	enzyme inhibitor activity	7/73	390/18410	0.0337307889249811	ANXA9/IQGAP2/ARRB1/LGALS3/PPME1/RPS15/SPRY4	7	MF	-1.13389
GO:0045295	gamma-catenin binding	2/73	13/18410	0.0337307889249811	CDH1/CTNNA1	2	MF	-1.41421
GO:0051287	NAD binding	3/73	51/18410	0.0337307889249811	ALDH1A3/IDH1/IDH2	3	MF	-1.73205
GO:0032231	regulation of actin filament bundle assembly	4/72	106/18800	0.0338432734776757	PAK1/PPM1F/TPM1/RAC1	4	BP	0
GO:0032970	regulation of actin filament-based process	7/72	393/18800	0.0340420426067363	PAK1/IQGAP2/GSN/PPM1F/TPM1/RAC1/RAC2	7	BP	-0.377964
GO:0040013	negative regulation of locomotion	7/72	396/18800	0.0346051365308577	CDH1/MIF/CTNNA1/DDT/NR2F2/TPM1/RAC1	7	BP	-1.13389
GO:0016863	intramolecular oxidoreductase activity, transposing C=C bonds	2/73	14/18410	0.0348904112119291	MIF/DDT	2	MF	-1.41421
GO:0031334	positive regulation of protein-containing complex assembly	5/72	194/18800	0.035719356583672	CLU/PAK1/AJUBA/LGALS3/RAC1	5	BP	-1.34164
GO:0031532	actin cytoskeleton reorganization	4/72	111/18800	0.035719356583672	PAK1/IQGAP2/GSN/PTK7	4	BP	-1
GO:0044848	biological phase	2/72	12/18800	0.035719356583672	CTNNB1/CDH3	2	BP	0
GO:0051495	positive regulation of cytoskeleton organization	5/72	195/18800	0.035719356583672	PAK1/GSN/PPM1F/TPM1/RAC1	5	BP	-0.447214
GO:1905522	negative regulation of macrophage migration	2/72	12/18800	0.035719356583672	MIF/DDT	2	BP	-1.41421
GO:0015929	hexosaminidase activity	2/73	15/18410	0.0361395003607582	NAGA/GM2A	2	MF	-1.41421
GO:0034329	cell junction assembly	7/72	420/18800	0.0398760262643537	MACF1/CDH1/CTNNB1/CTNNA1/AJUBA/PPM1F/RAC1	7	BP	-1.88982
GO:0043281	regulation of cysteine-type endopeptidase activity involved in apoptotic process	5/72	204/18800	0.0398760262643537	DHCR24/GSN/BCL2L13/PPM1F/F3	5	BP	-1.34164
GO:0048012	hepatocyte growth factor receptor signaling pathway	2/72	13/18800	0.0398760262643537	PAK1/RAC1	2	BP	0
GO:0002685	regulation of leukocyte migration	5/72	218/18800	0.04056451220093	MIF/DDT/LGALS3/RAC1/RAC2	5	BP	-0.447214
GO:0002688	regulation of leukocyte chemotaxis	4/72	124/18800	0.04056451220093	MIF/DDT/RAC1/RAC2	4	BP	0
GO:0006695	cholesterol biosynthetic process	3/72	58/18800	0.04056451220093	DHCR24/HMGCS1/ERLIN2	3	BP	-1.73205
GO:0007163	establishment or maintenance of cell polarity	5/72	219/18800	0.04056451220093	GSN/CTNNA1/RAC1/PTK7/RAC2	5	BP	0.447214
GO:0008202	steroid metabolic process	6/72	323/18800	0.04056451220093	DHCR24/HMGCS1/SQLE/LIPA/ERLIN2/ACADVL	6	BP	-2.44949
GO:0010810	regulation of cell-substrate adhesion	5/72	217/18800	0.04056451220093	MACF1/PPM1F/RAC1/SPRY4/RAC2	5	BP	0.447214
GO:0016053	organic acid biosynthetic process	6/72	318/18800	0.04056451220093	ALDH1A3/MIF/ERLIN2/ACADVL/PSAT1/PYCR1	6	BP	-0.816497
GO:0043280	positive regulation of cysteine-type endopeptidase activity involved in apoptotic process	4/72	125/18800	0.04056451220093	GSN/BCL2L13/PPM1F/F3	4	BP	-1
GO:0044242	cellular lipid catabolic process	5/72	219/18800	0.04056451220093	NAGA/GM2A/IDH1/LYPLA2/ACADVL	5	BP	-2.23607
GO:0046394	carboxylic acid biosynthetic process	6/72	316/18800	0.04056451220093	ALDH1A3/MIF/ERLIN2/ACADVL/PSAT1/PYCR1	6	BP	-0.816497
GO:0046479	glycosphingolipid catabolic process	2/72	14/18800	0.04056451220093	NAGA/GM2A	2	BP	-1.41421
GO:0048820	hair follicle maturation	2/72	15/18800	0.04056451220093	CTNNB1/CDH3	2	BP	0
GO:0072350	tricarboxylic acid metabolic process	2/72	14/18800	0.04056451220093	IDH1/IDH2	2	BP	-1.41421
GO:1902653	secondary alcohol biosynthetic process	3/72	58/18800	0.04056451220093	DHCR24/HMGCS1/ERLIN2	3	BP	-1.73205
GO:1905517	macrophage migration	3/72	55/18800	0.04056451220093	MIF/DDT/LGALS3	3	BP	-1.73205
GO:0045296	cadherin binding	11/73	333/18410	1.72805903995053e-05	MACF1/CDH1/CTNNB1/CTNNA1/IDH1/LYPLA2/PPME1/CDH3/RPL29/S100P/GPRC5A	11	MF	-0.904534
GO:0031252	cell leading edge	12/72	416/19594	1.9438892810245e-06	MACF1/PAK1/CDH1/CTNNB1/IQGAP2/GSN/CTNNA1/AJUBA/TPM1/RAC1/SPRY4/RAC2	12	CC	-1.1547
GO:0030027	lamellipodium	9/72	202/19594	2.23648397943733e-06	PAK1/CDH1/CTNNB1/IQGAP2/GSN/CTNNA1/AJUBA/RAC1/RAC2	9	CC	-1.66667
GO:0005925	focal adhesion	13/72	419/19594	3.96193521939983e-07	PAK1/CTNNB1/GSN/CTNNA1/AJUBA/CSRP1/TPM4/RPS15/RAC1/SPRY4/PTK7/TNS4/RAC2	13	CC	0.83205
GO:0030055	cell-substrate junction	13/72	428/19594	3.96193521939983e-07	PAK1/CTNNB1/GSN/CTNNA1/AJUBA/CSRP1/TPM4/RPS15/RAC1/SPRY4/PTK7/TNS4/RAC2	13	CC	0.83205
